# Supplementary material for: Plasma Fatty Acid Ratios Affect Blood Gene Expression Profiles - A Cross-Sectional Study of the Norwegian Women and Cancer Post-Genome Cohort
Source: PLoS One. 2013 Jun 25;8(6):e67270. doi: 10.1371/journal.pone.0067270 (PMC3692510; doi:10.1371/journal.pone.0067270)
Supplement: Table S1 — Additional characteristics of the study population (n = 227) and comparison groups (group n = 23). (XLSX) [file pone.0067270.s002.xlsx]

## Sheet: Sheet1
Olsen, KS et al.
Blood transcriptomics: Serum fatty acid ratios affect blood gene expression profiles - A cross-sectional study of the Norwegian Women and Cancer Post-genome Cohort
Supplementary Table S1
Additional characteristics of the study population (n=227) and the comparison groups (group n=23).
			Study population				LA/ALA deciles			AA/EPA deciles			n6/n3 deciles
Relative FA composition (% of total plasma FA)
Saturated fatty acids	Abbreviation	Designation	Mean	SD	Min	Max	High	Low	p-value	High	Low	p-value	High	Low	p-value
Myristic		14:0	1.21025	1.34303	0.490561	20.3793	0.796972	1.60078	<0,01	1.86212	1.17677	0.425577	1.83715	1.20146	0.458727
		15:0	0.224756	0.0561881	0	0.38965	0.200437	0.233401	0.0886119	0.213015	0.248798	0.0226477	0.220255	0.24837	0.0650936
Palmitic		16:0	20.7062	1.76533	17.1183	27.6635	20.0041	21.565	0.00551221	20.7273	20.0183	0.158406	20.4712	20.5424	0.87759
		17:0	0.263733	0.0644182	0	0.448368	0.252763	0.274022	0.29632	0.251609	0.291316	0.0687271	0.263637	0.29491	0.134362
Stearic		18:0	6.13322	0.716708	3.96781	8.06192	6.06819	5.90819	0.451373	6.14843	6.13889	0.962652	6.3559	6.11571	0.279758
		20:0	0.0237873	0.0520729	0	0.181029	0.00744026	0.0370235	0.0479614	0.0238672	0.0325856	0.598464	0.0316002	0.0271056	0.795316
		22:0	0.178859	0.13269	0	0.586981	0.196038	0.162009	0.397459	0.209766	0.173305	0.291156	0.216402	0.167512	0.193243
		24:0	0.12116	0.115628	0	0.460378	0.125369	0.0948783	0.381412	0.139544	0.115958	0.449442	0.147895	0.105067	0.170046
Sum saturated	SFA		28.7854	2.07618	24.3956	36.9863	27.6719	29.8764	<0,01	28.803	28.1835	0.323621	28.773	28.7051	0.907069
Monounsaturated fatty acids	Abbreviation	Designation	Mean	SD	Min	Max	High	Low	p-value	High	Low	p-value	High	Low	p-value
		16:1(n-7)	2.01139	0.753139	0.694953	5.4209	1.60127	2.43327	<0,01	1.90865	1.84385	0.757344	1.75718	2.10697	0.0851998
		18:1(n-7)	1.30103	0.187407	0.77233	2.15815	1.27046	1.32426	0.433021	1.31566	1.30941	0.924669	1.28889	1.38851	0.114526
Oleic	OA	18:1(n-9)	17.1377	2.5412	10.1675	24.4529	17.0029	18.9695	0.0211796	17.4757	15.8625	0.0260552	16.8379	16.4144	0.521372
		20:1(n-9)	0.126965	0.163799	0	1.93379	0.129681	0.194033	0.452734	0.0977397	0.27205	0.0424527	0.0852286	0.274415	0.0261144
Sum monounsaturated	MUFA		21.3403	3.15147	12.6812	31.453	20.7047	23.8059	<0,01	21.4916	20.2308	0.195482	20.6556	21.116	0.60486
Polyunsaturated fatty acids	Abbreviation	Designation	Mean	SD	Min	Max	High	Low	p-value	High	Low	p-value	High	Low	p-value
Linoleic	LA	18:2(n-6)	31.12	4.27	19	43.1	32.5	28.7	0.007	32.8	30.1	0.17	34.619	27.73	<0,01
Alpha-linolenic	ALA	18:3(n-3)	0.67	0.31	0.2	3.6	0.4	1.2	<0,01	0.57	0.81	0.101	0.619	0.752	0.358
Arachidonic	AA	20:4(n-6)	5.88	1.19	3.2	9.2	6.6	4.9	<0,01	6.3	5.06	<0,01	5.894	5.673	0.548
Eicosapentaenoic	EPA	20:5(n-3)	1.87	1.11	0.3	6.6	1.8	2	0.577	0.647	4.04	<0,01	0.683	3.977	<0,01
Docosapentaenoic	DPA	22:5(n-3)	0.667916	0.224856	0.284543	1.73642	0.572526	0.687894	0.0761934	0.490884	0.816426	<0,01	0.48841	0.860592	<0,01
Docosahexaenoic	DHA	22:6(n-3)	3.60426	1.02647	1.63403	7.0605	3.55917	3.57613	0.956573	2.64745	5.03472	<0,01	2.42836	5.43635	<0,01
Sum n-6			38.39	4.32	23.1	50.4	40.6	34.9	<0,01	40.765	36.13	<0,01	42.101	34.439	<0,01
Sum n-3			6.92	2.17	3.1	15.1	6.4	7.7	0.045	4.41	10.949	<0,01	4.286	11.278	<0,01
Sum polyunsaturated	PUFA		45.3068	4.39149	28.5421	55.8603	46.9065	42.6003	<0,01	45.1543	47.0872	0.12697	46.35	45.7616	0.6425
Plasma lipids
Component	Abbreviation		Mean	SD	Min	Max	High	Low	p-value	High	Low	p-value	High	Low	p-value
Triglycerides (mmol/l)	TG		1.2	0.6	0.5	4.1	0.77	1.95	<0,01	1.09	0.99	0.459	1	0.95	0.881
Total cholesterol (mmol/l)	Chol		5.1	0.8	3.1	7.7	4.92	5.27	0.186	4.64	5.25	0.005	4.82	4.84	0.93
Phospholipids (mg/dl)	PL		181.8	29.3	113	265	169.3	202.44	<0,01	170.26	182.83	0.185	176.83	178.63	0.828
