# Supplementary material for: Plasma Fatty Acid Ratios Affect Blood Gene Expression Profiles - A Cross-Sectional Study of the Norwegian Women and Cancer Post-Genome Cohort
Source: PLoS One. 2013 Jun 25;8(6):e67270. doi: 10.1371/journal.pone.0067270 (PMC3692510; doi:10.1371/journal.pone.0067270)
Supplement: Table S3 — Differentially expressed genes according to AA/EPA ratio (t-tests, p<0.01). (XLSX) [file pone.0067270.s004.xlsx]

## Sheet: Sheet1
Olsen, KS et al.
Blood transcriptomics: Serum fatty acid ratios affect blood gene expression profiles - A cross-sectional study of the Norwegian Women and Cancer Post-genome Cohort
Suppl. table S3
Differentially expressed genes according to AA/EPA (t-tests, adjusted p-value<0.01)
ABI ID	BH_adj_pval	mean diff	low	high	Gene Symbol	Gene name
155893	0.009252	0.676492	9.26062	9.93711	ABCB9	ATP-binding cassette, sub-family B (MDR/TAP), member 9
210662	0.00861035	-0.386718	11.7862	11.3995	ABCG1	ATP-binding cassette, sub-family G (WHITE), member 1
223157	0.007884	-0.737535	10.4355	9.69798	APLP2	amyloid beta (A4) precursor-like protein 2
226221	0.009252	-0.385869	10.2107	9.82482	C1orf182	chromosome 1 open reading frame 182
150962	0.009252	0.350556	10.3089	10.6595	C20orf26	chromosome 20 open reading frame 26
217057	0.00861035	-0.327813	12.7694	12.4416	C2orf24	chromosome 2 open reading frame 24
164838	0.00861035	-0.390474	12.1486	11.7581	C4orf22	chromosome 4 open reading frame 22
128049	0.00861035	0.442485	9.94846	10.3909	CCL24	chemokine (C-C motif) ligand 24
215161	0.00861035	-0.3012	11.6055	11.3043	CTDP1	CTD (carboxy-terminal domain, RNA polymerase II, polypeptide A) phosphatase, subunit 1
226738	0.009126	0.556584	9.61864	10.1752	ENTPD4	ectonucleoside triphosphate diphosphohydrolase 4
163400	0.00861035	-0.456543	10.4562	9.99962	FBXO17	F-box protein 17
172324	0.009252	-0.352732	15.9769	15.6242	FBXO7	F-box protein 7
704151	0.00861035	0.249623	10.8087	11.0583	GAGE2D	G antigen 2A; G antigen 2B; G antigen 12I; G antigen 12F; G antigen 2E; G antigen 12G; G antigen 12D; G antigen 1; G antigen 2C; G antigen 12E; G antigen 2D; G antigen 12B; G antigen 3; G antigen 4; G antigen 12C; G antigen 5; G antigen 6; G antigen 7; G antigen 8
143403	0.009252	-0.378413	10.3411	9.96267	GEMIN5	gem (nuclear organelle) associated protein 5
112591	0.009126	-0.614907	10.7191	10.1042	GPR97	G protein-coupled receptor 97
194729	0.009252	0.473669	9.78046	10.2541	GRIN2C	glutamate receptor, ionotropic, N-methyl D-aspartate 2C
170258	0.009761	-1.03873	15.8814	14.8427	HLA-DQA1	similar to hCG2042724; similar to HLA class II histocompatibility antigen, DQ(1) alpha chain precursor (DC-4 alpha chain); major histocompatibility complex, class II, DQ alpha 1
118874	0.009252	0.294005	18.1452	18.4392	IFITM1	interferon induced transmembrane protein 1 (9-27)
214267	0.009126	0.303101	10.6317	10.9348	IGF2	insulin-like growth factor 2 (somatomedin A); insulin; INS-IGF2 readthrough transcript
118954	0.009126	0.255759	15.0521	15.3079	ISG20	interferon stimulated exonuclease gene 20kDa
145675	0.009252	0.248325	10.6019	10.8502	KRT5	keratin 5
187222	0.009252	-0.796118	9.89606	9.09994	LMOD2	leiomodin 2 (cardiac)
188654	0.009252	-0.272279	11.2692	10.997	MTSS1	metastasis suppressor 1
148957	0.00861035	-0.426095	11.7511	11.325	OSBP2	oxysterol binding protein 2
160637	0.009126	-0.254823	13.7852	13.5303	PITPNA	phosphatidylinositol transfer protein, alpha
146598	0.009252	0.469931	9.4	9.86993	PODNL1	podocan-like 1
128624	0.009126	-0.438669	10.1873	9.74868	PTK2	PTK2 protein tyrosine kinase 2
221544	0.009126	0.212746	10.9572	11.17	RASEF	RAS and EF-hand domain containing
198968	0.009252	0.278641	11.4016	11.6802	RHOH	ras homolog gene family, member H
212544	0.009126	0.402247	9.23846	9.64071	RNF157	ring finger protein 157
135382	0.00861035	0.50636	9.73241	10.2388	RNMTL1	RNA methyltransferase like 1
152232	0.00964696	0.246172	11.5078	11.754	SLC24A6	solute carrier family 24 (sodium/potassium/calcium exchanger), member 6
167812	0.009126	-0.443082	10.0339	9.5908	TMEM132B	transmembrane protein 132B; hypothetical LOC121296
122697	0.009252	-0.204365	11.3053	11.101	TP53INP2	tumor protein p53 inducible nuclear protein 2
197652	0.009126	-0.247473	11.0578	10.8103	YPEL1	yippee-like 1 (Drosophila)
154456	0.009126	0.506824	12.7481	13.2549	ZCCHC2	zinc finger, CCHC domain containing 2
214609	0.007884	0.640564	10.2907	10.9313	ZNF354A	zinc finger protein 354A
