# Supplementary material for: Plasma Fatty Acid Ratios Affect Blood Gene Expression Profiles - A Cross-Sectional Study of the Norwegian Women and Cancer Post-Genome Cohort
Source: PLoS One. 2013 Jun 25;8(6):e67270. doi: 10.1371/journal.pone.0067270 (PMC3692510; doi:10.1371/journal.pone.0067270)
Supplement: Table S4 — Differentially expressed genes according to total n-6/n-3 ratio (t-tests, p<0.01). (XLSX) [file pone.0067270.s005.xlsx]

## Sheet: Sheet1
Olsen, KS et al.
Blood transcriptomics: Serum fatty acid ratios affect blood gene expression profiles - A cross-sectional study of the Norwegian Women and Cancer Post-genome Cohort
Suppl. table S4
Differentially expressed genes according to n-6/n-3 (t-tests, adjusted p-value<0.01)
ABI ID	BH_adj_pval	mean diff	low	high	Gene Symbol	Gene name
210662	0.00869722	-0.465033	11.7403	11.2753	ABCG1	ATP-binding cassette, sub-family G (WHITE), member 1
137059	0.00904058	-0.381182	10.2935	9.9123	AFG3L2	AFG3 ATPase family gene 3-like 2 (yeast)
708012	0.00904058	0.309876	10.7449	11.0548	AHNAK2	AHNAK nucleoprotein 2
186213	0.00869722	-0.496526	12.026	11.5295	ASCC2	activating signal cointegrator 1 complex subunit 2
235326	0.00869722	0.276474	11.0931	11.3696	ATP8B3	ATPase, class I, type 8B, member 3
182648	0.00869722	-0.376219	13.3277	12.9515	BCL2L1	BCL2-like 1
178518	0.00926995	-0.280387	12.3758	12.0954	BIN1	bridging integrator 1
230584	0.00904058	0.457558	9.74545	10.203	C12orf43	chromosome 12 open reading frame 43
177570	0.009965	-0.640925	11.8367	11.1958	C17orf92
197632	0.009965	0.320054	14.1289	14.4489	C22orf32	chromosome 22 open reading frame 32
217057	0.00869722	-0.320452	12.6898	12.3694	C2orf24	chromosome 2 open reading frame 24
206077	0.00904058	0.511354	9.30941	9.82077	CACNB1	calcium channel, voltage-dependent, beta 1 subunit
223011	0.00904058	0.385988	10.4849	10.8708	CASP8	caspase 8, apoptosis-related cysteine peptidase
171388	0.009965	0.477609	12.6151	13.0927	CCDC78	coiled-coil domain containing 78
177035	0.00869722	-0.317793	13.292	12.9742	CCT3	chaperonin containing TCP1, subunit 3 (gamma)
215161	0.00869722	-0.29947	11.574	11.2745	CTDP1	CTD (carboxy-terminal domain, RNA polymerase II, polypeptide A) phosphatase, subunit 1
183866	0.00904058	-0.224163	12.2664	12.0422	DDB1	damage-specific DNA binding protein 1, 127kDa
138631	0.00926995	0.225292	12.7016	12.9269	DHX15	DEAH (Asp-Glu-Ala-His) box polypeptide 15
210135	0.009965	0.451838	9.31738	9.76922	DHX34	DEAH (Asp-Glu-Ala-His) box polypeptide 34
102904	0.00869722	-0.385874	11.2196	10.8337	DIAPH1	diaphanous homolog 1 (Drosophila)
167948	0.009965	0.40314	9.1855	9.58864	FAM172A	family with sequence similarity 172, member A
216840	0.00869722	-0.358751	10.7227	10.3639	FAM62B
208255	0.009965	-0.195321	12.1141	11.9188	FAM98C	family with sequence similarity 98, member C
163400	0.00904058	-0.390936	10.4705	10.0796	FBXO17	F-box protein 17
172324	0.00904058	-0.392071	16.0191	15.627	FBXO7	F-box protein 7
182118	0.00926995	-0.373206	11.4847	11.1115	FHOD1	formin homology 2 domain containing 1
151463	0.00869722	-0.41006	11.0914	10.6814	FKBP15	FK506 binding protein 15, 133kDa
175047	0.00904058	-0.377718	16.3245	15.9468	FKBP8	FK506 binding protein 8, 38kDa
186334	0.00904058	-0.302963	11.1391	10.8362	GCN1L1	GCN1 general control of amino-acid synthesis 1-like 1 (yeast)
151469	0.009965	-0.339717	10.2634	9.92366	GPR114	G protein-coupled receptor 114
127904	0.00869722	-0.35287	10.9184	10.5655	HDGF2
118384	0.00869722	-0.62437	10.1758	9.55139	HGS	hepatocyte growth factor-regulated tyrosine kinase substrate
146890	0.00904058	-0.231081	11.8086	11.5775	hypothetical protein BC018697
103786	0.00869722	0.48362	9.86857	10.3522	ISLR	immunoglobulin superfamily containing leucine-rich repeat
157311	0.009965	-0.211913	12.5442	12.3323	KIAA0467	KIAA0467; chromosome 1 open reading frame 84
196521	0.00954337	0.446466	10.1675	10.6139	KRTDAP	keratinocyte differentiation-associated protein
169168	0.00904058	-0.429449	14.3466	13.9171	LYL1	lymphoblastic leukemia derived sequence 1
234450	0.009965	-0.419293	13.1458	12.7265	MAP2K3	mitogen-activated protein kinase kinase 3
216047	0.00927895	-0.550082	9.74054	9.19046	MRPL55	mitochondrial ribosomal protein L55
231365	0.00869722	-0.345166	10.6147	10.2696	MTHFR	5,10-methylenetetrahydrofolate reductase (NADPH)
171663	0.00926995	-0.349548	14.7314	14.3819	MYL4	myosin, light chain 4, alkali; atrial, embryonic
194434	0.00869722	-0.334233	11.1803	10.8461	NCAPH2	non-SMC condensin II complex, subunit H2
159936	0.00869722	-0.472696	10.0901	9.61743	NELF	nasal embryonic LHRH factor
122102	0.00988384	-0.396064	11.0874	10.6913	NUCB1	nucleobindin 1
129441	0.009965	-0.265444	15.837	15.5716	OPTN	optineurin
148957	0.00869722	-0.50181	11.8126	11.3108	OSBP2	oxysterol binding protein 2
124058	0.00869722	-0.435763	11.7711	11.3353	PH-4
188607	0.00926995	-0.419715	10.1305	9.71075	PIGN	phosphatidylinositol glycan anchor biosynthesis, class N
149260	0.00869722	-0.553374	10.4277	9.87437	PLA2G6	phospholipase A2, group VI (cytosolic, calcium-independent)
225566	0.00904058	0.361657	15.1483	15.5099	PTPRC	protein tyrosine phosphatase, receptor type, C
186241	0.00904058	0.285427	10.9035	11.189	RAD51AP1	RAD51 associated protein 1
157577	0.009965	0.556964	9.36216	9.91912	SC4MOL	sterol-C4-methyl oxidase-like
172281	0.00904058	-0.542207	11.4613	10.9191	SCARF1	scavenger receptor class F, member 1
113696	0.00869722	0.5731	9.31816	9.89126	SERPINB9	serpin peptidase inhibitor, clade B (ovalbumin), member 9
207500	0.009965	-0.395042	11.489	11.094	SH2D3C	SH2 domain containing 3C
216809	0.00869722	-0.268068	12.2552	11.9872	SH3BP5L	SH3-binding domain protein 5-like
209725	0.009965	0.5089	9.10968	9.61858	SLC30A5	solute carrier family 30 (zinc transporter), member 5
134244	0.009965	-0.202639	13.4009	13.1982	SMG7	Smg-7 homolog, nonsense mediated mRNA decay factor (C. elegans)
188605	0.00954337	0.548075	9.16409	9.71217	SNAP23	synaptosomal-associated protein, 23kDa
160621	0.00904058	-0.36753	10.6615	10.294	TAS1R1	taste receptor, type 1, member 1
116126	0.00869722	-0.379252	11.9834	11.6042	TBCD	tubulin folding cofactor D
130675	0.00869722	-0.3736	11.1155	10.7419	TEX2	testis expressed 2
137024	0.009965	0.457647	9.44435	9.902	THEM2
178673	0.00904058	-0.273888	11.3175	11.0436	TMEM129	transmembrane protein 129
205179	0.00926995	-0.264304	11.3921	11.1278	TMEM138	transmembrane protein 138
105835	0.00926995	-0.212362	11.8071	11.5948	TRIM41	tripartite motif-containing 41
154789	0.00869722	-0.322339	11.8593	11.537	TUBGCP6	tubulin, gamma complex associated protein 6
128625	0.00904058	-0.428579	13.5173	13.0888	UBE2O	ubiquitin-conjugating enzyme E2O
194352	0.00904058	-0.348923	14.9668	14.6179	UBXN6	UBX domain protein 6
195536	0.00869722	-0.600029	10.2671	9.66709	USP5	ubiquitin specific peptidase 5 (isopeptidase T)
144901	0.00926995	0.337096	9.65658	9.99367	VASN	vasorin
