# Supplementary material for: Plasma Fatty Acid Ratios Affect Blood Gene Expression Profiles - A Cross-Sectional Study of the Norwegian Women and Cancer Post-Genome Cohort
Source: PLoS One. 2013 Jun 25;8(6):e67270. doi: 10.1371/journal.pone.0067270 (PMC3692510; doi:10.1371/journal.pone.0067270)
Supplement: Table S5 — MsigDB gene set overlap based on LA/ALA ratio (p<0.05). (XLSX) [file pone.0067270.s006.xlsx]

## Sheet: Sheet1
Olsen, KS et al.
Blood transcriptomics: Serum fatty acid ratios affect blood gene expression profiles - A cross-sectional study of the Norwegian Women and Cancer Post-genome Cohort
Suppl. table S5
Overlap Results LA/ALA
Collection(s):	BP, CC, CP:BIOCARTA, CP:KEGG, CP:REACTOME, MF, MIR, TFT
# overlaps shown:	50
# genesets in collections:	3123
# genes in comparison (n):	184
# genes in collections (N):	14012
Gene Set Name	# Genes in Gene Set (K)	Description	# Genes in Overlap (k)	k/K	p value
KRCTCNNNNMANAGC_UNKNOWN	60	Genes with promoter regions [-2kb,2kb] around transcription start site containing motif KRCTCNNNNMANAGC. Motif does not match any known transcription factor	6	0.1000	1.31E-4
IMMUNE_RESPONSE	232	Genes annotated by the GO term GO:0006955. Any immune system process that functions in the calibrated response of an organism to a potential internal or invasive threat.	11	0.0474	2.48E-4
REACTOME_PACKAGING_OF_TELOMERE_ENDS	49	Genes involved in Packaging Of Telomere Ends	5	0.1020	4.42E-4
REACTOME_TELOMERE_MAINTENANCE	77	Genes involved in Telomere Maintenance	6	0.0779	5.18E-4
IMMUNE_SYSTEM_PROCESS	326	Genes annotated by the GO term GO:0002376. Any process involved in the development or functioning of the immune system, an organismal system for calibrated responses to potential internal or invasive threats.	12	0.0368	1.26E-3
KEGG_NITROGEN_METABOLISM	23	Nitrogen metabolism	3	0.1304	3.25E-3
RYTAAWNNNTGAY_UNKNOWN	53	Genes with promoter regions [-2kb,2kb] around transcription start site containing motif RYTAAWNNNTGAY. Motif does not match any known transcription factor	4	0.0755	5.1E-3
LOCOMOTORY_BEHAVIOR	91	Genes annotated by the GO term GO:0007626. The specific movement from place to place of an organism in response to external or internal stimuli. Locomotion of a whole organism in a manner dependent upon some combination of that organism's internal state and external conditions.	5	0.0549	6.92E-3
POSITIVE_REGULATION_OF_DEFENSE_RESPONSE	10	Genes annotated by the GO term GO:0031349. Any process that activates or increases the frequency, rate or extent of a defense response.	2	0.2000	7.2E-3
RESPONSE_TO_EXTERNAL_STIMULUS	306	Genes annotated by the GO term GO:0009605. A change in state or activity of a cell or an organism (in terms of movement, secretion, enzyme production, gene expression, etc.) as a result of an external stimulus.	10	0.0327	7.24E-3
REACTOME_RNA_POLYMERASE_I_PROMOTER_OPENING	59	Genes involved in RNA Polymerase I Promoter Opening	4	0.0678	7.47E-3
REACTOME_DNA_STRAND_ELONGATION	31	Genes involved in DNA strand elongation	3	0.0968	7.64E-3
HYDROLASE_ACTIVITY_ACTING_ON_ESTER_BONDS	264	Genes annotated by the GO term GO:0016788. Catalysis of the hydrolysis of any ester bond.	9	0.0341	8.19E-3
REACTOME_UNWINDING_OF_DNA	11	Genes involved in Unwinding of DNA	2	0.1818	8.73E-3
COFACTOR_TRANSPORT	11	Genes annotated by the GO term GO:0051181. The directed movement of a cofactor into, out of, within or between cells. A cofactor is a substance that is required for the activity of an enzyme or other protein.	2	0.1818	8.73E-3
REACTOME_SIGNAL_ATTENUATION	11	Genes involved in Signal attenuation	2	0.1818	8.73E-3
ARYLSULFATASE_ACTIVITY	12	Genes annotated by the GO term GO:0004065. Catalysis of the reaction: a phenol sulfate + H2O = a phenol + SO4(2-) (sulfate).	2	0.1667	1.04E-2
ATP_DEPENDENT_RNA_HELICASE_ACTIVITY	17	Genes annotated by the GO term GO:0004004. Catalysis of the reaction: ATP + H2O = ADP + phosphate, driving the unwinding of an RNA helix.	2	0.1176	2.05E-2
VITAMIN_TRANSPORT	13	Genes annotated by the GO term GO:0051180. The directed movement of vitamins into, out of, within or between cells. A vitamin is one of a number of unrelated organic substances that occur in many foods in small amounts and that are necessary in trace amounts for the normal metabolic functioning of the body.	2	0.1538	1.22E-2
REACTOME_EARLY_PHASE_OF_HIV_LIFE_CYCLE	13	Genes involved in Early Phase of HIV Life Cycle	2	0.1538	1.22E-2
BEHAVIOR	149	Genes annotated by the GO term GO:0007610. The specific actions or reactions of an organism in response to external or internal stimuli. Patterned activity of a whole organism in a manner dependent upon some combination of that organism's internal state and external conditions.	6	0.0403	1.38E-2
REACTOME_METABLISM_OF_NUCLEOTIDES	71	Genes involved in Metablism of nucleotides	4	0.0563	1.41E-2
CTACTAG,MIR-325	14	Targets of MicroRNA CTACTAG,MIR-325	2	0.1429	1.41E-2
ACACTAC,MIR-142-3P	112	Targets of MicroRNA ACACTAC,MIR-142-3P	5	0.0446	1.6E-2
GLYCOLIPID_METABOLIC_PROCESS	16	Genes annotated by the GO term GO:0006664. The chemical reactions and pathways involving glycolipids, compounds containing (usually) 1-4 linked monosaccharide residues joined by a glycosyl linkage to a lipid.	2	0.1250	1.82E-2
SULFURIC_ESTER_HYDROLASE_ACTIVITY	16	Genes annotated by the GO term GO:0008484. Catalysis of the reaction: RSO-R' + H2O = RSOOH + R'H. This reaction is the hydrolysis of any sulfuric ester bond, any ester formed from sulfuric acid, O=SO(OH)2.	2	0.1250	1.82E-2
KEGG_RENIN_ANGIOTENSIN_SYSTEM	17	Renin-angiotensin system	2	0.1176	2.05E-2
BIOCARTA_IL10_PATHWAY	17	IL-10 Anti-inflammatory Signaling Pathway	2	0.1176	2.05E-2
BIOCARTA_NO2IL12_PATHWAY	17	NO2-dependent IL 12 Pathway in NK cells	2	0.1176	2.05E-2
REACTOME_RNA_POLYMERASE_I_PROMOTER_CLEARANCE	82	Genes involved in RNA PolymerasePromoter Clearance	4	0.0488	2.28E-2
CONDENSED_NUCLEAR_CHROMOSOME	18	Genes annotated by the GO term GO:0000794. A highly compacted molecule of DNA and associated proteins resulting in a cytologically distinct structure that remains in the nucleus.	2	0.1111	2.29E-2
REACTOME_SYNTHESIS_AND_INTERCONVERSION_OF_NUCLEOTIDE_DI_AND_TRIPHOSPHATES	18	Genes involved in Synthesis and interconversion of nucleotide di- and triphosphates	2	0.1111	2.29E-2
RNA_DEPENDENT_ATPASE_ACTIVITY	18	Genes annotated by the GO term GO:0008186. Catalysis of the reaction: ATP + H2O = ADP + phosphate, in the presence of RNA; drives another reaction.	2	0.1111	2.29E-2
DEFENSE_RESPONSE	264	Genes annotated by the GO term GO:0006952. Reactions, triggered in response to the presence of a foreign body or the occurrence of an injury, which result in restriction of damage to the organism attacked or prevention/recovery from the infection caused by the attack.	8	0.0303	2.34E-2
DNA_DEPENDENT_DNA_REPLICATION	55	Genes annotated by the GO term GO:0006261. The process whereby new strands of DNA are synthesized, using parental DNA as a template for the DNA-dependent DNA polymerases that synthesize the new strands.	3	0.0545	3.55E-2
REGULATION_OF_DEFENSE_RESPONSE	20	Genes annotated by the GO term GO:0031347. Any process that modulates the frequency, rate or extent of a defense response.	2	0.1000	2.79E-2
PERINUCLEAR_REGION_OF_CYTOPLASM	54	Genes annotated by the GO term GO:0048471. Cytoplasm situated near, or occurring around, the nucleus.	3	0.0556	3.39E-2
NUCLEAR_CHROMOSOME	54	Genes annotated by the GO term GO:0000228. A chromosome found in the nucleus of a eukaryotic cell.	3	0.0556	3.39E-2
BIOCARTA_IL12_PATHWAY	23	IL12 and Stat4 Dependent Signaling Pathway in Th1 Development	2	0.0870	3.62E-2
INNATE_IMMUNE_RESPONSE	23	Genes annotated by the GO term GO:0045087. Innate immune responses are defense responses mediated by germline encoded components that directly recognize components of potential pathogens.	2	0.0870	3.62E-2
KEGG_SYSTEMIC_LUPUS_ERYTHEMATOSUS	140	Systemic lupus erythematosus	5	0.0357	3.74E-2
CELLULAR_DEFENSE_RESPONSE	57	Genes annotated by the GO term GO:0006968. A defense response that is mediated by cells.	3	0.0526	3.89E-2
RNA_HELICASE_ACTIVITY	24	Genes annotated by the GO term GO:0003724. Catalysis of the unwinding of an RNA helix.	2	0.0833	3.92E-2
ADAPTIVE_IMMUNE_RESPONSE_GO_0002460	24	Genes annotated by the GO term GO:0002460. An immune response based on directed amplification of specific receptors for antigen produced through a somatic diversification process that includes somatic recombination of germline gene segments encoding immunoglobulin superfamily domains, and allowing for enhanced responses upon subsequent exposures to the same antigen (immunological memory). Recombi…	2	0.0833	3.92E-2
ADAPTIVE_IMMUNE_RESPONSE	25	Genes annotated by the GO term GO:0002250. An immune response based on directed amplification of specific receptors for antigen produced through a somatic diversification process, and allowing for enhanced response to subsequent exposures to the same antigen (immunological memory).	2	0.0800	4.22E-2
EXTRINSIC_TO_MEMBRANE	25	Genes annotated by the GO term GO:0019898. Loosely bound to one surface of a membrane, but not integrated into the hydrophobic region.	2	0.0800	4.22E-2
V$GNCF_01	59	Genes with promoter regions [-2kb,2kb] around transcription start site containing the motif NTCAAGKTCAAGKTCANN which matches annotation for NR6A1: nuclear receptor subfamily 6, group A, member 1	3	0.0508	4.24E-2
CELLULAR_CATION_HOMEOSTASIS	101	Genes annotated by the GO term GO:0030003. The regulation of the levels, transport, and metabolism of cations within a cell or between a cell and its external environment.	4	0.0396	4.4E-2
ATP_DEPENDENT_HELICASE_ACTIVITY	26	Genes annotated by the GO term GO:0008026. Catalysis of the reaction: ATP + H2O = ADP + phosphate to drive the unwinding of a DNA or RNA helix.	2	0.0769	4.54E-2
PHOSPHORIC_ESTER_HYDROLASE_ACTIVITY	150	Genes annotated by the GO term GO:0042578. Catalysis of the reaction: RPO-R' + H2O = RPOOH + R'H. This reaction is the hydrolysis of any phosphoric ester bond, any ester formed from orthophosphoric acid, O=P(OH)3.	5	0.0333	4.78E-2
