# Supplementary material for: Plasma Fatty Acid Ratios Affect Blood Gene Expression Profiles - A Cross-Sectional Study of the Norwegian Women and Cancer Post-Genome Cohort
Source: PLoS One. 2013 Jun 25;8(6):e67270. doi: 10.1371/journal.pone.0067270 (PMC3692510; doi:10.1371/journal.pone.0067270)
Supplement: Table S6 — MsigDB gene set overlap based on AA/EPA ratio (p<0.05). (XLSX) [file pone.0067270.s007.xlsx]

## Sheet: Sheet1
Olsen, KS et al.
Blood transcriptomics: Serum fatty acid ratios affect blood gene expression profiles - A cross-sectional study of the Norwegian Women and Cancer Post-genome Cohort
Suppl. table S6
Overlap Results AA/EPA
Collection(s):	BP, CC, CP:BIOCARTA, CP:KEGG, CP:REACTOME, MF, MIR, TFT
# overlaps shown:	50
# genesets in collections:	3123
# genes in comparison (n):	36
# genes in collections (N):	14012
Gene Set Name	# Genes in Gene Set (K)	Description	# Genes in Overlap (k)	k/K	p value
PHOSPHOLIPID_TRANSPORTER_ACTIVITY	12	Genes annotated by the GO term GO:0005548. Enables the directed movement of phospholipids into, out of, within or between cells. Phospholipids are a class of lipids containing phosphoric acid as a mono- or diester.	2	0.1667	4.17E-4
LIPID_TRANSPORTER_ACTIVITY	27	Genes annotated by the GO term GO:0005319. Enables the directed movement of lipids into, out of, within or between cells.	2	0.0741	2.16E-3
NUCLEAR_BODY	33	Genes annotated by the GO term GO:0016604. Extra-nucleolar nuclear domains usually visualized by confocal microscopy and fluorescent antibodies to specific proteins.	2	0.0606	3.22E-3
TCTAGAG,MIR-517	37	Targets of MicroRNA TCTAGAG,MIR-517	2	0.0541	4.04E-3
KEGG_ABC_TRANSPORTERS	44	ABC transporters	2	0.0455	5.67E-3
CACCAGC,MIR-138	181	Targets of MicroRNA CACCAGC,MIR-138	3	0.0166	1.11E-2
CTATGCA,MIR-153	185	Targets of MicroRNA CTATGCA,MIR-153	3	0.0162	1.17E-2
V$LXR_DR4_Q3	64	Genes with promoter regions [-2kb,2kb] around transcription start site containing the motif TGACCGNNAGTRACCC which matches annotation for NR1H3: nuclear receptor subfamily 1, group H, member 3	2	0.0312	1.17E-2
ATGCTGC,MIR-103,MIR-107	189	Targets of MicroRNA ATGCTGC,MIR-103,MIR-107	3	0.0159	1.24E-2
V$DR4_Q2	192	Genes with promoter regions [-2kb,2kb] around transcription start site containing the motif YGAMCTNNASTRACCYN which matches annotation for RXRB: retinoid X receptor, beta	3	0.0156	1.3E-2
CELLULAR_CATABOLIC_PROCESS	209	Genes annotated by the GO term GO:0044248. The chemical reactions and pathways resulting in the breakdown of substances, carried out by individual cells.	3	0.0144	1.63E-2
TRANSMEMBRANE_RECEPTOR_PROTEIN_TYROSINE_KINASE_SIGNALING_PATHWAY	82	Genes annotated by the GO term GO:0007169. The series of molecular signals generated as a consequence of a transmembrane receptor tyrosine kinase binding to its physiological ligand.	2	0.0244	1.87E-2
CATABOLIC_PROCESS	221	Genes annotated by the GO term GO:0009056. The chemical reactions and pathways resulting in the breakdown of substances, including the breakdown of carbon compounds with the liberation of energy for use by the cell or organism.	3	0.0136	1.89E-2
CELL_SURFACE_RECEPTOR_LINKED_SIGNAL_TRANSDUCTION_GO_0007166	622	Genes annotated by the GO term GO:0007166. Any series of molecular signals initiated by the binding of an extracellular ligand to a receptor on the surface of the target cell.	5	0.0080	2.05E-2
CELLULAR_MACROMOLECULE_CATABOLIC_PROCESS	103	Genes annotated by the GO term GO:0044265. The chemical reactions and pathways resulting in the breakdown of a macromolecule, any large molecule including proteins, nucleic acids and carbohydrates, as carried out by individual cells.	2	0.0194	2.87E-2
V$PBX1_02	111	Genes with promoter regions [-2kb,2kb] around transcription start site containing the motif NNCATCAATCAANNW which matches annotation for PBX1: pre-B-cell leukemia transcription factor 1	2	0.0180	3.29E-2
BIOPOLYMER_CATABOLIC_PROCESS	115	Genes annotated by the GO term GO:0043285. The chemical reactions and pathways resulting in the breakdown of biopolymers, long, repeating chains of monomers found in nature e.g. polysaccharides and proteins.	2	0.0174	3.51E-2
KEGG_LEUKOCYTE_TRANSENDOTHELIAL_MIGRATION	118	Leukocyte transendothelial migration	2	0.0169	3.68E-2
KEGG_LYSOSOME	121	Lysosome	2	0.0165	3.85E-2
AAGCCAT,MIR-135A,MIR-135B	292	Targets of MicroRNA AAGCCAT,MIR-135A,MIR-135B	3	0.0103	3.86E-2
CAGCAGG,MIR-370	133	Targets of MicroRNA CAGCAGG,MIR-370	2	0.0150	4.57E-2
MACROMOLECULE_CATABOLIC_PROCESS	135	Genes annotated by the GO term GO:0009057. The chemical reactions and pathways resulting in the breakdown of a macromolecule, any large molecule including proteins, nucleic acids and carbohydrates.	2	0.0148	4.69E-2
GTCTTCC,MIR-7	138	Targets of MicroRNA GTCTTCC,MIR-7	2	0.0145	4.88E-2
ENZYME_LINKED_RECEPTOR_PROTEIN_SIGNALING_PATHWAY	139	Genes annotated by the GO term GO:0007167. Any series of molecular signals initiated by the binding of an extracellular ligand to a receptor on the surface of the target cell, where the receptor possesses catalytic activity or is closely associated with an enzyme such as a protein kinase.	2	0.0144	4.94E-2
