# Supplementary material for: Plasma Fatty Acid Ratios Affect Blood Gene Expression Profiles - A Cross-Sectional Study of the Norwegian Women and Cancer Post-Genome Cohort
Source: PLoS One. 2013 Jun 25;8(6):e67270. doi: 10.1371/journal.pone.0067270 (PMC3692510; doi:10.1371/journal.pone.0067270)
Supplement: Table S7 — MsigDB gene set overlap based on total n-6/n-3 ratio (p<0.05). (XLSX) [file pone.0067270.s008.xlsx]

## Sheet: Sheet1
Olsen, KS et al.
Blood transcriptomics: Serum fatty acid ratios affect blood gene expression profiles - A cross-sectional study of the Norwegian Women and Cancer Post-genome Cohort
Suppl. table S7
Overlap Results n-6/n-3
Collection(s):	BP, CC, CP:BIOCARTA, CP:KEGG, CP:REACTOME, MF, MIR, TFT
# overlaps shown:	50
# genesets in collections:	3123
# genes in comparison (n):	65
# genes in collections (N):	14012
Gene Set Name	# Genes in Gene Set (K)	Description	# Genes in Overlap (k)	k/K	p value
BIOCARTA_MITOCHONDRIA_PATHWAY	21	Genes annotated by the GO term GO:0006892. The directed movement of substances from the Golgi to other parts of the cell, including organelles and the plasma membrane, mediated by small transport vesicles.	2	0.1429	1.86E-3
REACTOME_INTRINSIC_PATHWAY_FOR_APOPTOSIS	29	Genes annotated by the GO term GO:0016311. The process of removing one or more phosphoric (ester or anhydride) residues from a molecule.	3	0.0429	4.18E-3
APOPTOTIC_PROGRAM	60	Role of Mitochondria in Apoptotic Signaling	2	0.0952	4.2E-3
CCCAGAG,MIR-326	135	Genes annotated by the GO term GO:0048878. The biological processes involved in the maintenance of an internal equilibrium of a chemical.	4	0.0267	5.15E-3
SCGGAAGY_V$ELK1_02	822	Genes annotated by the GO term GO:0005856. Any of the various filamentous elements that form the internal framework of cells, and typically remain after treatment of the cells with mild detergent to remove membrane constituents and soluble components of the cytoplasm. The term embraces intermediate filaments, microfilaments, microtubules, the microtrabecular lattice, and other structures characte…	6	0.0166	6.45E-3
POST_GOLGI_VESICLE_MEDIATED_TRANSPORT	14	Genes involved in Intrinsic Pathway for Apoptosis	2	0.0690	7.94E-3
INTRACELLULAR_TRANSPORT	271	Genes annotated by the GO term GO:0046907. The directed movement of substances within a cell.	5	0.0185	8.38E-3
GOLGI_VESICLE_TRANSPORT	47	Genes annotated by the GO term GO:0009968. Any process that stops, prevents or reduces the frequency, rate or extent of signal transduction.	2	0.0556	1.21E-2
ESTABLISHMENT_OF_CELLULAR_LOCALIZATION	342	Genes annotated by the GO term GO:0042592. The biological processes involved in the maintenance of an internal equilibrium.	4	0.0199	1.41E-2
MEMBRANE_ORGANIZATION_AND_BIOGENESIS	133	Genes annotated by the GO term GO:0004197. Catalysis of the hydrolysis of nonterminal peptide linkages in oligopeptides or polypeptides; a cysteine residue is at the active center.	2	0.0500	1.48E-2
CELLULAR_LOCALIZATION	360	Genes annotated by the GO term GO:0051082. Interacting selectively with an unfolded protein.	2	0.0488	1.55E-2
PROTEIN_FOLDING	56	Genes annotated by the GO term GO:0043285. The chemical reactions and pathways resulting in the breakdown of biopolymers, long, repeating chains of monomers found in nature e.g. polysaccharides and proteins.	3	0.0261	1.63E-2
UNFOLDED_PROTEIN_BINDING	41	Genes annotated by the GO term GO:0050801. Any of the processes involved in the maintenance of an internal equilibrium of ions within an organism or cell.	3	0.0242	1.98E-2
HYDROLASE_ACTIVITY_ACTING_ON_ESTER_BONDS	264	Genes annotated by the GO term GO:0048193. The directed movement of substances into, out of or within the Golgi apparatus, mediated by vesicles.	2	0.0426	0.02
BIOPOLYMER_CATABOLIC_PROCESS	115	Genes annotated by the GO term GO:0044444. Any constituent part of the cytoplasm, all of the contents of a cell excluding the plasma membrane and nucleus, but including other subcellular structures.	12	0.0089	2.06E-2
MACROMOLECULE_CATABOLIC_PROCESS	135	Genes annotated by the GO term GO:0051649. The directed movement of a substance or cellular entity, such as a protein complex or organelle, to a specific location within, or in the membrane of, a cell.	5	0.0146	2.11E-2
CYTOSKELETON	361	Genes annotated by the GO term GO:0043232. Organized structure of distinctive morphology and function, not bounded by a lipid bilayer membrane and occurring within the cell. Includes ribosomes, the cytoskeleton and chromosomes.	7	0.0113	2.37E-2
V$SP1_Q6_01	167	Genes annotated by the GO term GO:0043228. Organized structure of distinctive morphology and function, not bounded by a lipid bilayer membrane. Includes ribosomes, the cytoskeleton and chromosomes.	7	0.0113	2.37E-2
TAANNYSGCG_UNKNOWN	60	Genes annotated by the GO term GO:0016044. A process that is carried out at the cellular level which results in the formation, arrangement of constituent parts, or disassembly of membranes inside and surrounding the cell.	3	0.0226	2.38E-2
V$MAZR_01	169	Targets of MicroRNA CCCAGAG,MIR-326	3	0.0222	2.48E-2
GGGGCCC,MIR-296	63	Genes annotated by the GO term GO:0009057. The chemical reactions and pathways resulting in the breakdown of a macromolecule, any large molecule including proteins, nucleic acids and carbohydrates.	3	0.0222	2.48E-2
INTRACELLULAR_NON_MEMBRANE_BOUND_ORGANELLE	617	Amyotrophic lateral sclerosis (ALS)	2	0.0377	2.51E-2
NON_MEMBRANE_BOUND_ORGANELLE	617	Genes annotated by the GO term GO:0051641. The processes by which a substance or cellular entity, such as a protein complex or organelle, is transported to, and/or maintained in, a specific location within or in the membrane of a cell.	5	0.0139	2.56E-2
DEPHOSPHORYLATION	70	Genes annotated by the GO term GO:0008234. Catalysis of the hydrolysis of peptide linkages in oligopeptides or polypeptides; a cysteine residue is at the active center.	2	0.0370	2.6E-2
CHEMICAL_HOMEOSTASIS	150	Genes annotated by the GO term GO:0019725. The processes involved in the maintenance of an internal equilibrium at the level of the cell.	3	0.0213	2.77E-2
NEGATIVE_REGULATION_OF_SIGNAL_TRANSDUCTION	36	Genes annotated by the GO term GO:0006457. The process of assisting in the covalent and noncovalent assembly of single chain polypeptides or multisubunit complexes into the correct tertiary structure.	2	0.0357	2.78E-2
HOMEOSTATIC_PROCESS	201	Genes annotated by the GO term GO:0008632. The intracellular signaling cascade that results when a cell is triggered to undergo apoptosis.	2	0.0333	3.16E-2
CYSTEINE_TYPE_ENDOPEPTIDASE_ACTIVITY	40	Genes with promoter regions [-2kb,2kb] around transcription start site containing motif TAANNYSGCG. Motif does not match any known transcription factor	2	0.0333	3.16E-2
ION_HOMEOSTASIS	124	Genes annotated by the GO term GO:0016788. Catalysis of the hydrolysis of any ester bond.	4	0.0152	3.41E-2
CYTOPLASMIC_PART	1354	Targets of MicroRNA GGGGCCC,MIR-296	2	0.0317	3.45E-2
KEGG_AMYOTROPHIC_LATERAL_SCLEROSIS_ALS	53	Genes annotated by the GO term GO:0006470. The process of removing one or more phosphoric residues from a protein.	2	0.0317	3.45E-2
CYSTEINE_TYPE_PEPTIDASE_ACTIVITY	54	Genes with promoter regions [-2kb,2kb] around transcription start site containing the motif SCGGAAGY which matches annotation for ELK1: ELK1, member of ETS oncogene family	8	0.0097	3.56E-2
CELLULAR_HOMEOSTASIS	141	Genes annotated by the GO term GO:0065008. Any process that modulates the frequency, rate or extent of a biological quality. A biological quality is a measurable attribute of an organism or part of an organism, such as size, mass, shape, color, etc.	5	0.0123	3.95E-2
PROTEIN_AMINO_ACID_DEPHOSPHORYLATION	63	Genes annotated by the GO term GO:0030163. The chemical reactions and pathways resulting in the breakdown of a protein by the destruction of the native, active configuration, with or without the hydrolysis of peptide bonds.	2	0.0294	3.97E-2
REGULATION_OF_BIOLOGICAL_QUALITY	405	Genes with promoter regions [-2kb,2kb] around transcription start site containing the motif GGGGCGGGGC which matches annotation for SP1: Sp1 transcription factor	3	0.0180	4.24E-2
PROTEIN_CATABOLIC_PROCESS	68	Genes with promoter regions [-2kb,2kb] around transcription start site containing motif NSGGGGGGGGMCN. Motif does not match any known transcription factor	3	0.0178	4.37E-2
PROTEIN_METABOLIC_PROCESS	1199	Genes annotated by the GO term GO:0019538. The chemical reactions and pathways involving a specific protein, rather than of proteins in general. Includes protein modification.	10	0.0083	4.85E-2
